# Supplementary material for: Validated Quantification of HHV-8 DNA Using Inter-Convertible Plasmid and Cell-Derived Calibrators: Optimization of a Whole-Blood qPCR Assay
Source: Viruses. 2026 May 21;18(5):578. doi: 10.3390/v18050578 (PMC13211678; doi:10.3390/v18050578)
Supplement: Supplementary file 1 [file viruses-18-00578-s001.zip]

Archive with 2 entries (2 files):
- viruses-4068247-supplementary Figures.pdf
- viruses-4068247-supplementary Tables.pdf
